# Supplementary material for: Musculoskeletal Diseases as the Most Prevalent Component of Multimorbidity: A Population-Based Study
Source: J Clin Med. 2024 May 24;13(11):3089. doi: 10.3390/jcm13113089 (PMC11172850; doi:10.3390/jcm13113089)
Supplement: Supplementary file 1 [file jcm-13-03089-s001.zip]

Archive with 1 entries (1 files):
- jcm-2992080-supplementary.pdf
